# Supplementary material for: Assessment of the Deformability and Velocity of Healthy and Artificially Impaired Red Blood Cells in Narrow Polydimethylsiloxane (PDMS) Microchannels
Source: Micromachines (Basel). 2018 Aug 2;9(8):384. doi: 10.3390/mi9080384 (PMC6187685; doi:10.3390/mi9080384)
Supplement: Supplementary file 1 [file micromachines-09-00384-s001.zip]

Archive with 5 entries (4 files):
- micromachines-324765-SI/
- micromachines-324765-SI/10% glucose RBCs at the entrance of the contraction.mp4
- micromachines-324765-SI/10% glucose RBCs at the outlet of the contraction.mp4
- micromachines-324765-SI/Healthy RBCs at the entrance of the contraction.mp4
- micromachines-324765-SI/Healthy RBCs at the outlet of the contraction.mp4
